# Supplementary material for: Comprehensive Analysis of CXCR4, JUNB, and PD-L1 Expression in Circulating Tumor Cells (CTCs) from Prostate Cancer Patients
Source: Cells. 2024 May 3;13(9):782. doi: 10.3390/cells13090782 (PMC11083423; doi:10.3390/cells13090782)
Supplement: Supplementary file 1 [file cells-13-00782-s001.zip]

Archive with 1 entries (1 files):
- cells-2949848-supplementary.pdf
